# Supplementary material for: Germline contamination and leakage in whole genome somatic single nucleotide variant detection
Source: BMC Bioinformatics. 2018 Jan 31;19:28. doi: 10.1186/s12859-018-2046-0 (PMC5793408; doi:10.1186/s12859-018-2046-0)
Supplement: Supplementary file 1 — Tumour information from each tumour challenge (IS1, IS2, IS3). This includes information on in silico tumour construction, composition, and a summary of participating teams and their challenge submissions. (XLS 12 kb) [file 12859_2018_2046_MOESM1_ESM.xls]

## Sheet: Supplementary Table 1
	in silico 1	in silico 2	in silico 3
Aligner	BWA Backtrack	BWA Backtrack	BWA Backtrack
Mutation Types	SNV & SV (deletions, duplications, inversions)	SNV & SV (deletions, duplications, insertions, inversions)	SNV, SV (deletions, duplications, insertions, inversions) & INDEL
Number of Somatic SNVs	3537	4332	7903
Cellularity	100%	80%	100%
Subclone VAFs	N/A	N/A	50%, 33%, 20%
Sex	Female	Female	Female
Original BAM	HCC1143 BL from TCGA Benchmark 4	HCC1954 BL from TCGA Benchmark 4	HCC1143 BL from TCGA Benchmark 4
BAMSurgeon Commit	https://github.com/adamewing/bamsurgeon/tree/12862f1127cd513186b91444cfb03dc02bbd69ee	https://github.com/adamewing/bamsurgeon/tree/df7bc9148b490ca2dbdc20ba192ee4c7d676b4d1	https://github.com/adamewing/bamsurgeon/tree/6485d9c756d5f7d5b2025d13a21615be8db4be20
ATCC	http://www.atcc.org/Products/All/CRL-2362.aspx	http://www.atcc.org/Products/All/CRL-2339.aspx	http://www.atcc.org/Products/All/CRL-2362.aspx
Total Submissions	120	71	68
Participating Teams	15	12	11
F1-score and germline leakage rho	-0.557006	-0.477449	-0.410072
F1-score and germline leakage p	4.74858e-11	2.55214e-05	0.000568285
Total Submissions: Minimum Leaks	0	0	0
Total Submissions: Median Leaks	2	6	NA
Total Submissions: Maximum Leaks	3703498	45300	NA
Total Submissions*: Median Leaks	1	6	0
Total Submissions*: Maximum Leaks	582	45300	311
Best Submissions: Minimum Leaks	0	0	0
Best Submissions: Median Leaks	2	2	1
Best Submissions: Maximum Leaks	43	42	15
*: excluding admin team ('Standards') submissions
hyperlinks are in bold font
