# Supplementary material for: Germline contamination and leakage in whole genome somatic single nucleotide variant detection
Source: BMC Bioinformatics. 2018 Jan 31;19:28. doi: 10.1186/s12859-018-2046-0 (PMC5793408; doi:10.1186/s12859-018-2046-0)
Supplement: Supplementary file 2 — Contains the following information for every challenge submission: tumour, submission ID, precision, recall, F1-score, the number of germline variants leaked and whether it was a Challenge administrator submission. (XLS 39 kb) [file 12859_2018_2046_MOESM2_ESM.xls]

## Sheet: Supplementary Table 2
tumour	submissionID	precision	recall	F1score	germlineVariantsLeaked	adminSubmission	Notes
IS1	2313712	0.0009	0.98953	0.00179836	3703498	Yes	This is a germline caller run on the tumour sample
IS1	2318876	0.90066	0.84385	0.87133	3	Yes	SNV calling performed using Strelka
IS1	2319000	0.1206	0.98586	0.21491	5073	Yes	SNV calling performed using VarScan
IS1	2321884	0.10936	0.98444	0.196852	6141	Yes	SNV calling performed using VarScan
IS1	2322311	0.10015	0.99406	0.181967	5159	Yes	SNV calling performed using VarScan
IS1	2323876	0.64563	0.97511	0.77688	2	Yes	SNV calling performed using MuTect
IS1	2340887	0.02351	0.94031	0.0458731	138	No
IS1	2341283	0.06373	0.92984	0.119284	37	No
IS1	2341286	0.60506	0.91315	0.727845	5	No
IS1	2341288	0.94531	0.86054	0.900935	0	No
IS1	2341290	0.98015	0.82433	0.895512	0	No
IS1	2341292	0.99152	0.79349	0.88152	0	No
IS1	2341294	0.99681	0.70665	0.827018	0	No
IS1	2341781	0.88152	0.88402	0.882768	11	No
IS1	2342416	0.81298	0.96407	0.882102	1	No
IS1	2342420	0.81298	0.96407	0.882102	1	No
IS1	2342947	0.57119	0.85912	0.686174	3	No
IS1	2342949	0.56398	0.8628	0.682098	19	No
IS1	2343041	0.54049	0.9686	0.69382	76	No
IS1	2343043	0.80208	0.95842	0.873308	26	No
IS1	2343045	0.81599	0.95842	0.881489	20	No
IS1	2343047	0.43791	0.9686	0.603138	123	No
IS1	2343083	0.86242	0.97001	0.913056	0	No
IS1	2343085	0.9836	0.96719	0.975326	0	No	Top submission for tumour IS1
IS1	2343122	0.90592	0.93437	0.919925	0	No
IS1	2343149	0.84415	0.89788	0.870186	1	No
IS1	2343151	0.90608	0.88147	0.893606	0	No
IS1	2343153	0.92411	0.87496	0.898864	0	No
IS1	2343155	0.94069	0.86591	0.901752	0	No
IS1	2343157	0.95174	0.85347	0.89993	0	No
IS1	2343159	0.95843	0.84781	0.899733	0	No
IS1	2343161	0.96617	0.84017	0.898775	0	No
IS1	2343173	0.94069	0.86591	0.901752	0	No
IS1	2343175	0.84415	0.89788	0.870186	0	No
IS1	2343360	0.95147	0.94286	0.947145	2	No
IS1	2343362	0.74041	0.97228	0.840649	6	No
IS1	2343364	0.9402	0.94286	0.941528	2	No
IS1	2343366	0.92161	0.94116	0.931282	5	No
IS1	2343368	0.69704	0.97171	0.81177	18	No
IS1	2343370	0.91602	0.94116	0.92842	2	No
IS1	2343372	0.6057	0.85912	0.710489	3	No
IS1	2344738	0.95256	0.94286	0.947685	2	No
IS1	2344741	0.93813	0.94795	0.943014	2	No
IS1	2344743	0.69763	0.97511	0.813355	8	No
IS1	2344745	0.93421	0.94795	0.94103	2	No
IS1	2344747	0.93918	0.94795	0.943545	2	No
IS1	2345011	0.62005	0.90806	0.736914	14	No
IS1	2345388	0.51465	0.8495	0.640978	13	No
IS1	2345390	0.49483	0.59519	0.54039	1	No
IS1	2345392	0.90402	0.85262	0.877568	7	No
IS1	2345394	0.68648	0.63055	0.657327	2	No
IS1	2345542	0.94164	0.94936	0.945484	0	No
IS1	2346241	0.94806	0.96549	0.956696	0	No
IS1	2346247	0.47848	0.97171	0.641218	43	No
IS1	2346287	0.6609	0.89646	0.760865	0	No
IS1	2346289	0.64225	0.90297	0.750615	8	No
IS1	2346654	0.84921	0.88741	0.86789	12	No
IS1	2346658	0.86323	0.957	0.9077	7	No
IS1	2346671	0.91051	0.97284	0.940644	0	No
IS1	2346673	0.92976	0.88741	0.908092	8	No
IS1	2346677	0.97019	0.95757	0.963839	0	No
IS1	2346987	0.91477	0.94427	0.929286	2	No
IS1	2346989	0.92568	0.94427	0.934883	2	No
IS1	2347326	0.62165	0.89194	0.732661	81	No
IS1	2347347	0.51168	0.89844	0.652021	130	No
IS1	2347360	0.791	0.90042	0.842171	5	No
IS1	2347362	0.66186	0.89646	0.761501	0	No
IS1	2347364	0.64251	0.90297	0.750792	8	No
IS1	2347371	0.66297	0.89646	0.762235	0	No
IS1	2347373	0.64316	0.90297	0.751236	8	No
IS1	2347387	0.90999	0.82942	0.867839	0	No
IS1	2347389	0.91749	0.83678	0.875278	3	No
IS1	2347398	0.96645	0.74144	0.839123	0	No
IS1	2347400	0.97201	0.74653	0.844478	1	No
IS1	2347438	0.83883	0.8495	0.844131	3	No
IS1	2347440	0.74228	0.84979	0.792405	3	No
IS1	2347443	0.7023	0.89958	0.788792	3	No
IS1	2347445	0.78194	0.89675	0.835419	1	No
IS1	2347447	0.9187	0.86308	0.890022	0	No
IS1	2347452	0.9187	0.86308	0.890022	0	No
IS1	2347458	0.70611	0.92504	0.800883	5	No
IS1	2347460	0.78852	0.92504	0.851342	3	No
IS1	2347462	0.94705	0.92079	0.933735	5	No
IS1	2347464	0.97777	0.92079	0.948425	1	No
IS1	2347515	0.93672	0.93805	0.937385	2	No
IS1	2347517	0.96218	0.94286	0.952422	2	No
IS1	2347519	0.94797	0.93805	0.942984	2	No
IS1	2347868	0.96645	0.74144	0.839123	0	No
IS1	2347884	0.97201	0.74653	0.844478	1	No
IS1	2349441	0.94292	0.78982	0.859606	0	No
IS1	2349443	0.95314	0.79406	0.866358	1	No
IS1	2349574	0.16993	0.9785	0.289572	113	No
IS1	2349576	0.70241	0.89873	0.788534	3	No
IS1	2349578	0.78217	0.8959	0.835181	1	No
IS1	2349580	0.90923	0.86704	0.887634	0	No
IS1	2349582	0.9189	0.86223	0.889663	0	No
IS1	2349584	0.94063	0.86506	0.901264	0	No
IS1	2349688	0.59784	0.95332	0.734847	3	No
IS1	2349782	0.86053	0.91457	0.886727	0	No
IS1	2349784	0.86053	0.91457	0.886727	0	No
IS1	2349896	0.89762	0.91768	0.907539	0	No
IS1	2350003	0.92861	0.91259	0.92053	0	No
IS1	2350177	0.66442	0.94823	0.781351	0	No
IS1	2350207	0.93525	0.91117	0.923053	0	No
IS1	2350475	0.83362	0.9454	0.885998	0	No
IS1	2350613	0.89847	0.92871	0.91334	0	No
IS1	2350643	0.88769	0.93013	0.908415	0	No
IS1	2350870	0.94479	0.94399	0.94439	2	No
IS1	2350872	0.95118	0.94795	0.949562	2	No
IS1	2350877	0.28715	0.95983	0.442052	582	No
IS1	2350879	0.80024	0.5587	0.658004	2	No
IS1	2350970	0.96002	0.89675	0.927307	0	No
IS1	2350972	0.93034	0.91429	0.922245	0	No
IS1	2350974	0.96497	0.94286	0.953787	0	No
IS1	2350978	0.96095	0.89109	0.924702	0	No
IS1	2350979	0.68425	0.84413	0.755828	10	No
IS1	2350981	0.94842	0.96747	0.95785	0	No
IS1	2350983	0.94867	0.96719	0.95784	0	No
IS1	2350992	0.96833	0.94286	0.955425	0	No
IS1	2350994	0.96777	0.94286	0.955153	0	No
IS2	2357355	0.89451	0.87899	0.886682	6	Yes	SNV calling performed using Strelka
IS2	2361924	0.57739	0.97709	0.725853	3	Yes	SNV calling performed using MuTect
IS2	2361980	0.51638	0.97038	0.674063	388	Yes	SNV calling performed using VarScan
IS2	2361993	0.15699	0.98519	0.270824	4765	Yes	SNV calling performed using VarScan
IS2	2361996	0.57739	0.97709	0.725853	3	Yes	SNV calling performed using MuTect
IS2	2363452	0.02564	0.96969	0.049959	45300	No
IS2	2363454	0.02564	0.96969	0.049959	45300	No
IS2	2363577	0.99235	0.96067	0.976253	0	No	Top submission for tumour IS2
IS2	2363788	0.04379	0.17399	0.0699699	7702	No
IS2	2364661	0.57284	0.97709	0.722247	3	No
IS2	2364663	0.57284	0.97709	0.722247	3	No
IS2	2364695	0.86981	0.84868	0.859115	11	No
IS2	2366709	0.94912	0.90629	0.927211	1	No
IS2	2366711	0.65468	0.94794	0.774478	52	No
IS2	2367174	0.82689	0.95049	0.884392	0	No
IS2	2367176	0.96727	0.95049	0.958807	0	No
IS2	2367178	0.75277	0.95812	0.843121	6	No
IS2	2367180	0.827	0.95118	0.884754	0	No
IS2	2367197	0.8123	0.95025	0.875877	10	No
IS2	2367207	0.89097	0.93406	0.912006	9	No
IS2	2367734	0.9529	0.95951	0.956194	0	No
IS2	2367761	0.96735	0.91161	0.938653	0	No
IS2	2368569	0.91349	0.89912	0.906248	6	No
IS2	2368666	0.65638	0.55599	0.602029	1	No
IS2	2368734	0.97727	0.94493	0.960828	0	No
IS2	2368737	0.98647	0.9447	0.965133	0	No
IS2	2368745	0.58136	0.97709	0.728982	3	No
IS2	2368931	0.91942	0.90282	0.911044	36	No
IS2	2368934	0.96478	0.86835	0.914029	19	No
IS2	2368936	0.88747	0.88686	0.887165	28	No
IS2	2368938	0.94304	0.85423	0.896441	15	No
IS2	2368940	0.95557	0.71657	0.81899	2	No
IS2	2368942	0.05042	0.05275	0.0515587	8	No
IS2	2369002	0.90709	0.87876	0.8927	4	No
IS2	2369029	0.96478	0.86835	0.914029	0	No
IS2	2369031	0.91942	0.90282	0.911044	1	No
IS2	2369033	0.88747	0.88686	0.887165	2	No
IS2	2369036	0.94304	0.85423	0.896441	0	No
IS2	2369164	0.92838	0.47085	0.624812	734	No
IS2	2369464	0.97552	0.7006	0.815514	2	No
IS2	2370233	0.96017	0.93707	0.948479	0	No
IS2	2370447	0.97705	0.92596	0.950819	0	No
IS2	2371127	0.9136	0.87344	0.893069	3	No
IS2	2373978	0.91863	0.94563	0.931934	37	No
IS2	2373983	0.90982	0.95002	0.929486	37	No
IS2	2373987	0.8981	0.95234	0.924425	37	No
IS2	2373989	0.95621	0.91439	0.934833	20	No
IS2	2373991	0.94615	0.91879	0.932269	20	No
IS2	2373993	0.93297	0.9211	0.926997	20	No
IS2	2374026	0.94171	0.93452	0.938101	25	No
IS2	2374028	0.97667	0.87159	0.921143	13	No
IS2	2374030	0.93223	0.93892	0.935563	25	No
IS2	2374055	0.92856	0.94123	0.934852	34	No
IS2	2374131	0.9348	0.93545	0.935125	25	No
IS2	2374905	0.86307	0.93336	0.89684	57	No
IS2	2375120	0.9714	0.95095	0.961066	0	No
IS2	2376066	0.95973	0.94285	0.951215	1	No
IS2	2383212	0.93485	0.93961	0.937224	30	No
IS2	2383259	0.98814	0.79014	0.878117	9	No
IS2	2383694	0.95489	0.89634	0.924689	24	No
IS2	2383782	0.95461	0.764	0.848735	21	No
IS2	2384220	0.97687	0.92851	0.952076	0	No
IS2	2384257	0.95439	0.94887	0.951622	0	No
IS2	2384276	0.98373	0.92342	0.952621	0	No
IS2	2384828	0.97531	0.87737	0.923751	1	No
IS2	2385541	0.8595	0.86627	0.862872	1	No
IS2	2385557	0.95989	0.91925	0.939131	1	No
IS2	2385647	0.94855	0.78066	0.856455	19	No
IS2	2385689	0.97121	0.9602	0.965674	0	No
IS2	2385778	0.90561	0.82578	0.863855	42	No
IS2	2385780	0.68688	0.91971	0.786424	215	No
IS3	2405012	0.94081	0.63558	0.758645	2	No
IS3	2410591	0.60234	0.86018	0.708532	311	No
IS3	2420789	0.91693	0.90927	0.913084	1	No
IS3	2420793	0.99395	0.89346	0.94103	1	No
IS3	2425329	0.8802	0.88321	0.881702	3	No
IS3	2426321	0.87982	0.92079	0.899839	4	No
IS3	2426377	0.91697	0.90978	0.913361	1	No
IS3	2427156	0.90432	0.88258	0.893318	2	No
IS3	2427350	0	0	NA	157	No	This submission was not plotted in Figure 2
IS3	2427522	0.94046	0.87739	0.907831	0	No
IS3	2430887	0.98742	0.84449	0.910379	0	No
IS3	2430956	0.85098	0.92927	0.888404	0	No
IS3	2431183	0.92152	0.89004	0.905506	0	No
IS3	2431851	0.95296	0.887	0.918798	0	No
IS3	2436976	0.93662	0.89751	0.916648	0	No
IS3	2445117	0.97755	0.85967	0.914828	0	No
IS3	2445210	0.98857	0.88637	0.934685	0	No
IS3	2445581	0.90885	0.78603	0.84299	15	No
IS3	2446437	0.98857	0.88637	0.934685	0	No
IS3	2449297	0.97011	0.80071	0.877307	2	No
IS3	2449602	0.97205	0.87144	0.919	0	No
IS3	2450371	0.97304	0.89523	0.932515	0	No
IS3	2450373	0.93875	0.91737	0.927937	1	No
IS3	2453737	0.99061	0.77401	0.869017	0	No
IS3	2453752	0.98289	0.78502	0.872882	0	No
IS3	2453761	0.95502	0.83006	0.888166	3	No
IS3	2453859	0.9961	0.8393	0.911002	0	No
IS3	2453861	0.99691	0.77553	0.872395	0	No
IS3	2453883	0.98769	0.90345	0.943694	0	No
IS3	2453885	0.9746	0.92256	0.947866	0	No
IS3	2453907	0.98857	0.88637	0.934685	0	No
IS3	2453909	0.97958	0.89827	0.937165	0	No
IS3	2455084	0.97698	0.8698	0.92028	0	No
IS3	2456202	0.98698	0.9113	0.947631	0	No
IS3	2456285	0.99107	0.88511	0.935098	0	No
IS3	2456287	0.98393	0.91434	0.947859	0	No
IS3	2460162	0.98975	0.90459	0.945256	0	No
IS3	2460591	0.73119	0.83601	0.780095	8	No
IS3	2460633	0.98268	0.91193	0.945984	0	No
IS3	2463211	0.97815	0.91775	0.946988	0	No
IS3	2463232	0.88297	0.94129	0.911198	1	No
IS3	2463247	0.96348	0.92813	0.945475	0	No
IS3	2463397	0.88711	0.7239	0.797238	0	No
IS3	2463748	0.8865	0.67696	0.767688	0	No
IS3	2463868	0.99059	0.71947	0.833538	0	No
IS3	2464413	0.9712	0.78514	0.868315	16	No
IS3	2464535	0.97419	0.77844	0.865383	0	No
IS3	2465312	0.97744	0.90472	0.939675	0	No
IS3	2466534	0.97079	0.91256	0.940775	2	No
IS3	2467034	0.98027	0.90548	0.941392	1	No
IS3	2467165	0.98159	0.91054	0.944731	2	No
IS3	2467686	0.91618	0.78148	0.843486	0	No
IS3	2468117	0.98536	0.91143	0.946954	0	No
IS3	2469655	0.97094	0.90459	0.936591	0	No
IS3	2469987	0.64607	0.74769	0.693175	65	No
IS3	2470029	0.98959	0.90244	0.944008	0	No
IS3	2470044	0.98846	0.91003	0.947625	0	No
IS3	2470090	0.96682	0.91079	0.937969	0	No
IS3	2470438	0.99819	0.62875	0.771524	0	No
IS3	2470450	0.9639	0.82108	0.886776	2	No
IS3	2472860	0.98014	0.91801	0.948058	0	No
IS3	2473029	0.98093	0.91775	0.948289	0	No	Top submission for tumour IS3
IS3	2476341	0.99143	0.90712	0.947403	0	No
IS3	2476415	0.98911	0.90826	0.946962	0	No
IS3	2476556	0.98995	0.90991	0.948244	0	No
IS3	2476776	0.9899	0.90548	0.94581	1	No
IS3	2478107	0.97039	0.92471	0.946999	0	No
IS3	2478109	0.97703	0.92041	0.947875	0	No
